# Supplementary material for: Cell-type specific metabolic profiling of Arabidopsis thaliana protoplasts as a tool for plant systems biology
Source: Metabolomics. 2015 Jun 6;11(6):1679–89. doi: 10.1007/s11306-015-0814-7 (PMC4605972; doi:10.1007/s11306-015-0814-7)
Supplement: Supplementary file 1 — Spectral and identification information for identified metabolites, output from in-house script used for targeted analysis. Excel file containing spectral and metabolite identification information provided by the targeted analysis script (XLSX 44 kb) [file 11306_2015_814_MOESM1_ESM.xlsx]

## Sheet: NIST Library
Name:	Chemspider ID	CID	Internal standard	Synon:Retention index:	Synon:Target Profile:	Synon:RT(s):	Synon:Score (target):	Synon:Spectrum Correlation(%):	Synon:Target Correlation(%):	Synon:Single M/z:	Synon:Single M/z Correlation(%):	Synon:AR Components:	Synon:AR Target Variation(%):	Synon:Orthogonal Variation(%):	Synon:Recursion Variation(%):	Num Peaks:	Spectra
4-AMINOBUTYRIC ACID, N,N,O-TMS	116			1522	Library	531.55	985	99.47	99.91	306	97.22	7	8.94	24.06	12.26	104	55 9; 56 9; 57 8; 58 6; 59 193; 60 22; 61 20; 66 4; 68 53; 69 27; 70 12; 71 8; 72 28; 73 984; 74 96; 75 171; 76 11; 82 3; 83 3; 84 22; 85 22; 86 357; 87 42; 88 18; 89 19; 98 10; 99 26; 100 213; 101 35; 102 52; 103 22; 104 3; 105 5; 112 15; 113 13; 114 28; 115 27; 116 25; 117 54; 118 9; 119 12; 126 3; 128 15; 129 12; 130 60; 131 63; 132 17; 133 94; 134 13; 135 7; 140 20; 141 5; 142 89; 143 87; 144…
4-HYDROXYBENZOIC ACID 2TMS	132			1625	Library	569.05	860	96.24	99.31	282	97.62	21	0.68	19.3	5.65	106	50 46; 51 21; 52 120; 53 46; 54 11; 56 45; 57 8; 60 32; 62 1; 63 59; 64 16; 65 82; 66 47; 69 32; 70 6; 71 32; 73 999; 74 228; 75 145; 76 123; 77 41; 78 19; 79 16; 82 5; 84 26; 85 21; 89 113; 90 45; 91 208; 92 93; 93 50; 95 19; 96 37; 97 56; 101 15; 102 132; 104 58; 105 50; 111 11; 112 12; 113 56; 117 43; 119 49; 120 215; 121 60; 122 7; 124 10; 125 13; 126 217; 127 25; 130 77; 133 121; 134 14; 135…
ALANINE-N,O-TMS	582			1098	Library	343.5	967	99.14	99.4	116	97.63	8	9.96	28.3	7.7	91	50 4; 51 4; 52 24; 53 12; 54 3; 55 10; 56 28; 57 56; 58 29; 59 105; 60 15; 61 22; 62 1; 65 2; 66 24; 67 9; 68 2; 69 69; 70 9; 71 14; 72 23; 73 840; 74 81; 75 153; 76 8; 78 1; 79 7; 80 1; 82 7; 83 36; 84 49; 85 100; 86 26; 87 6; 88 11; 93 1; 94 15; 95 2; 99 1; 100 62; 101 12; 102 12; 103 44; 104 4; 105 6; 110 2; 111 2; 112 1; 113 1; 114 8; 115 11; 116 999; 117 118; 118 36; 119 16; 120 2; 125 7; 12…
ALLANTOIN-4TMS	199			1873	Library	652.05	972	99.73	99.39	357	91.92	15	0.48	11.95	19.65	102	51 7; 52 8; 53 3; 54 3; 55 30; 56 12; 57 17; 58 19; 59 52; 60 9; 61 13; 66 11; 68 3; 69 10; 70 40; 71 13; 72 72; 73 999; 74 112; 75 87; 76 6; 77 9; 82 5; 83 8; 86 24; 87 10; 98 6; 99 29; 100 218; 101 34; 102 21; 103 5; 104 4; 114 3; 115 22; 116 36; 117 35; 118 5; 119 7; 127 8; 130 32; 131 37; 132 32; 133 25; 134 6; 141 6; 142 4; 143 14; 144 5; 145 4; 146 35; 147 160; 148 21; 149 7; 155 4; 157 16;…
ALLOTHREONINE,N,O,O-TMS	200			1371	Library	471.25	988	99.24	99.93	320	98.45	6	17.19	4.84	22.19	95	53 2; 54 2; 55 6; 56 28; 57 322; 58 39; 59 74; 60 18; 61 21; 66 3; 68 1; 70 2; 71 4; 72 25; 73 999; 74 113; 75 106; 76 14; 77 2; 83 1; 84 16; 85 8; 86 31; 87 24; 88 6; 89 2; 98 7; 100 144; 101 277; 102 41; 103 18; 104 3; 105 4; 112 6; 113 2; 114 32; 115 26; 116 10; 117 360; 118 43; 119 19; 120 2; 128 94; 129 99; 130 77; 131 61; 132 56; 133 56; 134 12; 135 5; 142 2; 143 2; 144 7; 145 1; 146 15; 14…
ALPHA-KETOGLUTARATE-13C4-MEOX 2TMS (1,2,3,4-13C4)	NA	NA	IS	1562	Library	546.2	995	99.91	99.97	323	99.7	7	27.17	2.92	25.04	95	55 4; 56 6; 57 200; 58 49; 59 74; 60 14; 61 31; 62 1; 66 2; 70 4; 71 10; 72 30; 73 999; 74 111; 75 292; 76 22; 77 2; 84 2; 85 54; 86 6; 87 15; 88 4; 89 96; 90 9; 91 6; 99 1; 100 1; 101 4; 102 4; 104 2; 105 2; 112 1; 113 3; 114 6; 115 19; 116 41; 117 2; 118 3; 119 1; 128 3; 129 39; 130 7; 131 21; 132 5; 133 24; 134 2; 135 2; 145 4; 146 1; 147 220; 148 37; 149 26; 150 2; 156 2; 157 20; 158 5; 159 7…
ALPHA-KETOGLUTARIC ACID-MEOX 2TMS	144236			1562	Library	546.3	894	98.6	99.36	288	95.14	15	0.94	12.44	13.47	103	54 38; 55 181; 57 31; 58 82; 59 63; 61 47; 62 8; 66 10; 70 5; 71 10; 72 23; 73 999; 74 57; 75 338; 76 11; 80 8; 81 11; 82 41; 84 41; 85 19; 86 9; 87 21; 88 5; 89 208; 90 6; 91 23; 93 15; 97 6; 101 35; 102 16; 103 33; 105 17; 107 9; 109 7; 111 11; 112 75; 113 4; 117 12; 119 8; 124 9; 125 11; 126 39; 127 12; 128 21; 129 33; 135 8; 139 7; 141 16; 142 7; 143 6; 145 10; 147 231; 148 10; 149 13; 151 6;…
ASPARAGINE,N,N,O-TMS	231			1657	Library	580.3	990	99.79	99.89	258	98.52	6	13.8	11.84	13.94	75	55 5; 56 6; 57 8; 58 28; 59 47; 60 15; 61 18; 62 3; 66 7; 69 15; 70 22; 71 5; 72 41; 73 999; 74 142; 75 219; 76 26; 77 14; 84 4; 86 12; 87 8; 88 3; 90 7; 98 11; 99 3; 100 118; 101 12; 102 15; 114 25; 115 30; 116 467; 117 55; 118 24; 119 2; 125 7; 128 18; 130 37; 131 75; 132 212; 133 48; 134 13; 141 147; 142 23; 143 13; 144 14; 146 6; 147 135; 148 23; 149 17; 154 5; 158 1; 159 48; 160 1; 169 7; 17…
ASPARTIC ACID,N,N,O-TMS	411			1506	Library	525.3	961	98.8	99.95	334	90.3	7	5.07	17.03	19.49	93	53 2; 54 2; 55 15; 56 6; 58 15; 59 61; 60 11; 61 19; 66 9; 70 66; 71 6; 72 30; 73 999; 74 102; 75 196; 76 14; 77 18; 83 5; 84 19; 85 5; 86 13; 87 5; 88 3; 93 4; 94 7; 98 11; 99 8; 100 339; 101 32; 102 19; 103 18; 114 6; 115 21; 116 17; 117 85; 118 10; 119 13; 128 7; 129 4; 130 43; 131 31; 132 19; 133 55; 134 9; 135 6; 138 10; 139 14; 140 3; 142 23; 143 5; 144 6; 146 5; 147 189; 148 32; 149 30; 15…
BETA-ALANINE, N,N,O-TMS	234			1420	Library	491.3	988	99.26	99.81	291	99.11	6	19.75	4.64	13.07	100	54 27; 55 33; 56 25; 57 5; 58 14; 59 256; 60 20; 61 20; 66 19; 70 19; 71 6; 72 22; 73 999; 74 94; 75 136; 76 6; 77 13; 79 11; 80 4; 82 3; 84 1; 85 11; 86 371; 87 42; 88 16; 89 38; 90 3; 91 4; 95 6; 98 4; 99 18; 100 246; 101 40; 102 43; 103 21; 104 11; 105 6; 110 11; 112 5; 113 14; 114 19; 115 18; 116 14; 117 41; 118 6; 119 12; 128 4; 129 5; 130 84; 131 53; 132 18; 133 162; 134 25; 135 11; 140 6; …
BETA-SITOSTEROL-TMS	192962			3361	Library	1072.5	991	99.68	99.93	486	98.13	6	12.04	2.7	13.58	117	51 25; 53 50; 55 640; 56 45; 57 802; 58 31; 59 42; 60 25; 61 55; 65 40; 67 350; 68 18; 69 382; 70 28; 71 291; 72 20; 73 999; 74 70; 75 750; 76 64; 77 150; 78 28; 79 360; 80 31; 81 561; 82 27; 83 169; 85 226; 86 23; 89 23; 91 398; 92 49; 93 329; 94 57; 95 496; 96 32; 97 124; 99 54; 101 22; 103 39; 104 20; 105 394; 106 71; 107 329; 108 54; 109 214; 110 28; 111 80; 113 27; 115 55; 116 22; 117 122; 1…
C15	11885			1488	Library	518.25	888	95.83	99.36	127	94.66	10	11.29	23.12	7.99	72	57 999; 58 17; 67 25; 68 20; 69 178; 70 171; 71 774; 72 2; 76 4; 77 11; 78 5; 82 4; 83 62; 84 1; 85 577; 86 5; 87 2; 95 6; 96 14; 97 22; 98 9; 99 153; 102 23; 110 2; 111 19; 112 12; 113 83; 114 4; 115 7; 119 5; 125 3; 126 11; 127 68; 128 15; 131 1; 133 89; 134 1; 138 1; 139 12; 140 3; 141 24; 144 6; 147 49; 149 1; 150 1; 154 2; 155 19; 171 1; 173 2; 176 1; 179 3; 182 1; 183 8; 191 5; 197 7; 203 6…
C16	10540			1627	Library	569.8	901	98.79	99.63	113	96.82	9	14.36	13.54	9.62	81	57 999; 58 36; 59 3; 65 1; 66 1; 67 15; 68 13; 69 66; 70 82; 71 584; 72 23; 74 11; 79 4; 82 3; 83 28; 84 59; 85 439; 86 27; 87 10; 88 2; 91 1; 97 5; 98 25; 99 149; 100 28; 103 32; 105 2; 111 14; 112 13; 113 78; 114 7; 116 2; 119 3; 125 8; 126 11; 127 51; 128 2; 131 4; 132 1; 134 1; 139 2; 140 5; 141 24; 142 2; 147 17; 148 3; 154 2; 155 8; 156 25; 160 5; 161 2; 168 1; 169 6; 171 3; 172 1; 173 1; 1…
C17	11892			1700	Library	595.4	864	98.54	99.18	127	96.95	6	16.81	8.99	23.48	48	57 999; 58 31; 67 21; 68 20; 69 148; 70 10; 71 655; 74 8; 79 3; 82 14; 83 73; 84 73; 85 314; 86 22; 97 21; 98 12; 99 143; 100 6; 110 6; 111 24; 112 24; 113 62; 114 2; 125 9; 126 8; 127 47; 128 2; 139 2; 140 3; 141 17; 147 8; 148 3; 154 5; 155 21; 156 5; 168 2; 169 8; 173 4; 183 2; 197 2; 207 3; 221 28; 222 6; 223 2; 281 2; 341 1; 355 1; 401 2;
C18	11145			1839	Library	641.15	889	98.54	99.9	85	96.2	9	3.6	28.52	4.68	45	57 999; 58 34; 67 9; 69 114; 70 99; 71 581; 72 2; 73 3; 75 1; 82 3; 83 38; 84 84; 85 416; 86 20; 96 8; 97 34; 98 20; 99 146; 103 4; 110 1; 111 12; 112 16; 113 81; 114 11; 119 6; 125 6; 126 13; 127 45; 139 1; 140 18; 141 28; 142 1; 147 3; 154 2; 155 16; 169 12; 174 5; 179 1; 183 5; 197 2; 203 3; 204 2; 205 2; 231 6; 246 2;
C19	11895			1915	Library	665.1	892	95.21	99.78	71	49.65	7	1.47	31.09	4.34	78	57 999; 58 35; 59 39; 66 14; 67 37; 68 24; 69 214; 70 144; 71 715; 72 33; 74 10; 76 4; 77 6; 79 23; 81 21; 82 22; 83 108; 84 108; 85 502; 86 32; 87 24; 89 15; 91 5; 95 6; 96 14; 97 46; 98 24; 99 190; 100 10; 101 7; 109 3; 110 9; 111 34; 112 32; 113 127; 114 14; 116 6; 117 22; 119 3; 125 14; 126 19; 127 83; 128 5; 129 76; 130 9; 131 9; 133 13; 139 8; 140 4; 141 79; 142 9; 143 9; 147 68; 153 3; 154…
C20	7929			2000	Library	690.7	768	98.47	99.35	71	91.8	7	4.77	19.63	8.58	88	57 999; 58 31; 59 24; 63 1; 65 4; 66 2; 67 31; 68 18; 69 118; 70 103; 71 553; 72 16; 77 2; 78 2; 79 12; 80 3; 82 13; 83 58; 84 64; 85 357; 86 15; 89 4; 91 1; 92 1; 93 2; 95 7; 96 9; 97 39; 98 37; 99 119; 100 12; 105 1; 106 1; 107 1; 108 1; 109 1; 110 3; 111 11; 112 22; 113 63; 114 2; 123 1; 124 2; 125 10; 126 12; 127 39; 128 1; 131 9; 132 4; 139 2; 141 15; 142 1; 145 2; 147 48; 148 1; 152 1; 153 …
C22	11899			2239	Library	757.5	740	98.15	99.78	113	9.12	9	1.13	25.24	22.76	75	57 999; 58 7; 69 132; 70 103; 71 724; 72 15; 73 8; 75 43; 82 3; 84 14; 85 407; 86 2; 96 6; 97 8; 99 161; 110 6; 111 21; 112 25; 113 89; 114 3; 122 1; 124 2; 125 16; 126 12; 127 44; 128 1; 132 12; 140 4; 141 32; 145 14; 147 11; 152 1; 154 6; 155 21; 159 2; 168 4; 169 13; 170 1; 173 4; 182 2; 183 7; 187 3; 189 1; 196 1; 197 3; 201 25; 203 3; 205 3; 207 1; 210 1; 213 1; 215 2; 216 1; 223 1; 229 2; 2…
CAMPESTEROL-TMS	151215			3279	Library	1036.75	977	99.23	99.27	199	99.14	21	3.07	3.2	2.42	138	51 75; 53 29; 55 627; 56 27; 57 589; 59 47; 61 29; 62 31; 63 38; 65 95; 66 10; 67 364; 68 13; 69 302; 70 84; 71 417; 72 46; 73 999; 74 114; 75 783; 76 67; 77 199; 78 87; 79 399; 80 111; 81 574; 82 63; 83 230; 84 37; 85 162; 89 24; 91 455; 92 48; 93 324; 94 56; 95 557; 96 56; 97 146; 98 12; 99 30; 101 4; 103 66; 104 32; 105 480; 106 71; 107 375; 108 81; 109 213; 110 46; 111 103; 113 17; 115 93; 11…
CELLOBIOSE-MEOX 8TMS_1	10261			2664	Library	861.35	897	95.72	99.87	363	95.24	6	11.6	9.55	15.56	116	53 2; 54 3; 55 10; 58 7; 59 40; 60 5; 61 11; 66 5; 69 18; 72 12; 73 999; 74 85; 75 331; 76 14; 77 6; 81 13; 84 9; 88 5; 89 71; 90 7; 97 11; 100 10; 101 18; 102 10; 103 192; 104 18; 105 19; 109 6; 113 11; 114 9; 115 11; 116 13; 117 130; 118 14; 119 10; 129 178; 130 27; 131 37; 132 7; 133 89; 134 11; 138 1; 142 11; 143 55; 145 14; 147 426; 148 66; 149 53; 153 5; 154 3; 155 37; 157 50; 158 11; 160 7…
CELLOBIOSE-MEOX 8TMS_2	10261			2681	Library	865.2	988	99.04	99.96	390	97.25	6	13.97	7.76	25.27	100	54 4; 55 12; 56 4; 58 2; 66 6; 67 6; 69 38; 72 9; 73 999; 74 99; 75 89; 81 17; 85 7; 89 63; 90 5; 97 17; 100 16; 101 14; 102 9; 103 227; 104 23; 105 20; 109 7; 113 9; 114 4; 115 8; 116 7; 117 130; 118 13; 119 9; 127 6; 129 179; 130 26; 131 29; 132 4; 133 53; 134 7; 141 6; 143 48; 144 5; 145 7; 147 279; 148 49; 149 32; 155 28; 156 5; 157 30; 158 6; 159 7; 160 51; 161 11; 163 13; 169 150; 170 22; 1…
CHOLESTEROL-D7-TMS		5314029	IS	3168	Library	995.2	994	99.67	99.97	465	97.61	7	7.5	3.68	13.21	161	50 75; 53 50; 55 368; 56 79; 57 90; 58 45; 59 87; 60 105; 61 129; 62 33; 63 87; 64 44; 65 49; 67 317; 68 42; 69 172; 70 58; 71 41; 72 48; 73 886; 74 151; 75 722; 76 96; 77 153; 78 60; 79 309; 80 43; 81 485; 82 75; 83 88; 84 45; 85 60; 86 35; 87 39; 88 22; 89 67; 90 18; 91 366; 92 82; 93 321; 94 72; 95 501; 96 76; 97 54; 98 35; 99 45; 100 18; 101 68; 102 17; 103 54; 104 32; 105 394; 106 102; 107 3…
CITRIC ACID-4TMS	305			1799	Library	628.6	965	99.56	99.94	466	98.29	7	17.59	6.5	23.88	99	53 8; 55 22; 56 9; 58 11; 59 17; 60 4; 61 14; 66 19; 67 146; 68 12; 69 31; 70 7; 72 45; 73 999; 74 108; 75 141; 76 8; 82 3; 83 5; 84 12; 85 6; 87 6; 95 9; 96 4; 97 13; 98 3; 99 18; 100 30; 101 4; 111 18; 112 3; 113 7; 115 38; 116 12; 119 5; 127 7; 129 55; 130 5; 131 38; 132 4; 133 82; 134 9; 135 8; 139 7; 141 12; 143 27; 147 447; 148 76; 149 88; 150 10; 151 5; 155 4; 157 7; 163 7; 169 6; 171 7; 1…
DODECANOIC ACID-TMS	3756			1647	Library	576.85	964	99.26	99.78	257	98.63	10	3.33	15.08	3.92	89	50 4; 51 9; 52 27; 53 16; 54 9; 55 318; 57 13; 58 18; 59 8; 60 19; 61 31; 62 19; 66 3; 67 62; 68 10; 69 67; 72 25; 73 899; 74 71; 75 999; 76 84; 77 52; 78 10; 79 12; 81 61; 83 39; 84 14; 85 89; 87 7; 88 9; 90 3; 91 6; 93 13; 95 57; 97 16; 99 8; 101 10; 102 6; 103 5; 105 35; 107 1; 109 12; 110 5; 111 4; 115 8; 116 19; 117 979; 118 82; 119 31; 121 3; 129 367; 130 38; 131 177; 132 285; 133 33; 134 1…
EICOSANOIC ACID-TMS	10035			2435	Library	807.45	988	99.02	99.96	370	95.83	6	15.3	10.37	11.7	88	53 4; 55 270; 56 29; 57 172; 58 31; 59 32; 60 10; 61 59; 67 35; 68 1; 69 107; 70 7; 72 29; 73 811; 74 86; 75 939; 76 58; 77 49; 81 44; 83 58; 84 21; 85 8; 86 11; 88 4; 89 25; 91 3; 93 11; 95 38; 97 41; 98 35; 99 6; 101 2; 103 1; 105 17; 107 7; 109 9; 111 22; 112 1; 115 3; 116 35; 117 999; 118 85; 119 34; 121 7; 125 2; 126 4; 129 405; 130 43; 131 126; 132 407; 133 78; 134 14; 135 7; 143 27; 145 24…
ERYTHRITOL-4TMS	192963			1487	Library	518.05	996	99.94	99.88	320	99.86	6	26.84	2.88	21.13	99	52 1; 53 4; 54 2; 55 9; 56 2; 57 1; 58 16; 59 68; 60 6; 61 11; 66 9; 67 3; 69 84; 70 7; 71 5; 72 19; 73 999; 74 80; 75 95; 76 5; 77 7; 79 3; 85 4; 86 1; 87 7; 88 5; 89 33; 90 2; 91 1; 96 1; 97 1; 99 4; 101 53; 102 5; 103 255; 104 23; 105 14; 111 1; 113 5; 115 19; 116 65; 117 202; 118 21; 119 15; 120 1; 127 1; 128 1; 129 69; 130 8; 131 34; 132 5; 133 85; 134 12; 135 6; 141 2; 143 10; 144 1; 145 3;…
ETHANOLAMINE,N,N,O-TMS	13835336			1258	Library	421.8	989	99.89	99.92	262	99.06	7	9.07	21.03	7.68	79	53 4; 54 2; 55 7; 56 10; 57 14; 58 28; 59 226; 60 18; 61 13; 66 7; 69 2; 70 13; 71 9; 72 23; 73 999; 74 90; 75 53; 76 2; 77 9; 79 9; 83 1; 84 6; 85 8; 86 387; 87 42; 88 18; 89 11; 98 1; 99 4; 100 379; 101 50; 102 56; 103 29; 104 4; 105 4; 113 7; 114 42; 115 19; 116 18; 117 27; 118 6; 119 10; 120 1; 128 1; 129 2; 130 50; 131 41; 132 10; 133 80; 134 11; 135 3; 144 5; 145 1; 146 6; 147 230; 148 36; …
Fumaric acid (2TMS)	10197150			1341	Library	458.3	848	95.13	99.21	246	36.02	17	0.15	30.73	2.05	97	71 3; 72 81; 73 241; 75 115; 76 90; 77 78; 81 65; 83 101; 84 19; 85 69; 86 3; 98 10; 99 44; 100 20; 105 6; 109 13; 111 6; 113 53; 115 177; 117 5; 125 4; 126 24; 127 16; 128 27; 130 17; 132 20; 133 70; 134 5; 138 75; 140 14; 142 25; 143 318; 144 27; 147 355; 148 49; 149 57; 150 18; 151 10; 154 27; 155 83; 157 51; 158 21; 159 40; 160 45; 161 16; 162 6; 165 5; 167 7; 168 9; 169 84; 170 45; 173 23; 1…
Glycerol (3TMS)	733			1261	Library	422.95	973	99.15	99.83	218	81.57	10	2.8	22.22	8.52	89	52 3; 53 4; 55 9; 56 6; 57 2; 58 16; 59 83; 60 10; 61 10; 66 17; 69 12; 70 7; 71 10; 72 24; 73 999; 74 117; 75 43; 76 3; 85 13; 86 11; 87 18; 88 11; 89 54; 90 6; 91 3; 99 9; 100 11; 101 71; 102 10; 103 361; 104 39; 105 20; 107 3; 110 4; 113 10; 114 6; 115 30; 116 36; 117 425; 118 46; 119 42; 120 6; 128 3; 129 97; 130 6; 131 61; 132 20; 133 192; 134 41; 135 7; 145 6; 147 940; 148 157; 149 107; 150…
Succinic acid (2TMS)	1078			1304	Library	442.85	971	99.92	99.86	247	98.64	13	2.88	12.79	7.07	65	70 9; 71 14; 72 43; 73 587; 74 74; 75 379; 76 3; 77 29; 82 5; 83 6; 84 7; 85 14; 86 9; 87 12; 88 8; 89 11; 90 5; 91 1; 93 2; 97 2; 99 7; 100 2; 101 10; 103 7; 104 3; 105 5; 106 1; 113 11; 114 10; 115 14; 116 27; 117 16; 119 7; 128 5; 129 94; 130 2; 131 27; 133 37; 135 5; 141 1; 143 6; 144 2; 145 6; 146 1; 147 999; 148 164; 149 87; 150 4; 151 1; 156 2; 157 4; 159 1; 163 2; 172 57; 173 26; 175 1; 2…
Nonanoic acid, n- (1TMS)	7866			1356	Library	464.75	996	99.91	99.98	216	99.59	6	27.16	5.92	24.76	68	72 40; 73 698; 74 93; 75 999; 76 69; 77 45; 79 6; 81 88; 82 11; 83 15; 84 7; 85 16; 86 6; 87 6; 88 6; 89 13; 90 2; 91 4; 93 4; 94 1; 95 5; 96 2; 97 13; 98 9; 101 12; 102 2; 105 26; 106 2; 111 5; 112 4; 115 9; 116 35; 117 544; 118 49; 119 19; 121 1; 123 2; 128 1; 129 188; 130 20; 131 147; 132 155; 133 21; 134 3; 139 1; 143 10; 144 2; 145 55; 146 6; 151 1; 154 3; 157 2; 159 12; 160 1; 170 1; 171 12…
FRUCTOSE-6-PHOSPHATE-MEOX 6TMS	389526			2279	Library	768	955	99.39	99.48	459	97.91	15	4.38	6.91	8.84	97	53 5; 54 7; 55 2; 57 13; 59 63; 60 8; 61 10; 67 14; 69 3; 72 12; 73 999; 74 87; 75 69; 76 10; 77 10; 79 2; 81 8; 82 5; 84 102; 87 3; 88 4; 89 62; 90 5; 96 3; 98 6; 99 8; 100 16; 101 42; 102 7; 103 79; 104 1; 105 2; 113 4; 114 66; 115 3; 116 16; 117 26; 118 4; 126 7; 127 4; 128 4; 129 104; 130 10; 131 8; 132 4; 133 64; 134 6; 135 7; 142 6; 146 12; 147 101; 148 17; 149 19; 151 2; 152 3; 156 5; 163 …
FRUCTOSE-MEOX 5TMS_1	5764			1849	Library	644.45	991	99.7	99.96	309	99.4	6	22.26	5.1	22.01	95	54 2; 55 13; 58 6; 59 26; 61 4; 70 1; 72 17; 73 999; 74 83; 75 57; 82 3; 84 3; 87 4; 88 4; 89 44; 90 3; 99 2; 100 10; 101 13; 102 5; 103 696; 104 65; 105 30; 113 4; 114 5; 115 6; 116 6; 117 90; 118 10; 119 10; 126 3; 128 3; 129 56; 130 12; 131 28; 132 10; 133 103; 134 11; 135 6; 142 5; 143 10; 145 11; 147 271; 148 42; 149 27; 157 13; 158 4; 159 4; 163 11; 172 28; 173 36; 174 7; 175 10; 177 7; 188…
FRUCTOSE-MEOX 5TMS_2	5764			1858	Library	647.3	990	99.78	99.97	309	99.46	6	19.28	4.81	18.74	90	54 5; 55 10; 57 10; 58 9; 59 45; 60 4; 61 5; 70 4; 71 6; 72 15; 73 999; 74 77; 75 88; 82 6; 84 16; 85 5; 87 4; 88 3; 89 61; 90 5; 100 11; 101 17; 102 6; 103 594; 104 53; 105 30; 113 7; 114 15; 115 7; 116 6; 117 67; 118 8; 119 10; 128 4; 129 46; 130 10; 131 22; 132 4; 133 70; 134 9; 135 4; 142 7; 143 10; 145 7; 147 297; 148 44; 149 29; 157 6; 161 2; 163 9; 172 13; 173 28; 174 7; 175 9; 177 4; 189 …
GLUCONIC ACID-6TMS	10240			1976	Library	683.6	993	99.9	99.13	333	99.84	20	9.74	16.27	9.84	69	53 4; 55 10; 56 5; 57 5; 58 5; 59 21; 60 3; 61 1; 66 5; 67 3; 70 5; 72 12; 73 999; 74 88; 75 77; 76 2; 83 7; 89 11; 97 3; 101 10; 102 11; 103 110; 104 7; 105 2; 117 64; 118 3; 119 5; 129 50; 130 13; 131 22; 132 3; 133 45; 134 5; 135 3; 143 25; 147 226; 148 28; 149 19; 157 21; 161 3; 169 2; 174 3; 189 23; 190 7; 191 12; 204 26; 205 62; 206 13; 207 13; 217 63; 218 10; 219 8; 221 9; 229 6; 277 6; 29…
GLUCOSE MEOX 5TMS-13C6_1		66509130	IS	1876	Library	652.95	946	98.96	99.96	326	87.85	10	3.44	14.17	19.76	92	57 13; 58 4; 59 25; 60 5; 61 1; 71 5; 72 4; 73 999; 74 100; 75 106; 77 10; 85 9; 86 2; 87 24; 89 13; 90 24; 102 2; 104 176; 105 36; 106 7; 116 10; 118 9; 119 134; 120 10; 121 4; 131 28; 132 165; 133 83; 134 35; 135 7; 145 6; 146 9; 147 379; 148 74; 149 21; 150 4; 157 33; 158 6; 159 4; 160 99; 161 155; 162 267; 163 49; 164 16; 172 3; 174 4; 176 5; 177 7; 178 6; 190 2; 191 44; 192 22; 193 7; 201 13…
GLUCOSE-6-PHOSPHATE-MEOX-6TMS_1	388417			2293	Library	771.75	956	98.04	99.89	471	97.85	9	8.18	7.64	12.41	97	53 8; 59 127; 60 7; 61 20; 66 8; 69 17; 70 9; 71 53; 72 15; 73 999; 74 117; 75 195; 76 18; 77 14; 82 25; 83 11; 85 53; 86 8; 89 77; 99 1; 100 30; 101 73; 102 18; 103 61; 104 7; 105 29; 113 7; 114 7; 115 13; 116 13; 117 34; 119 9; 128 9; 129 121; 130 29; 131 34; 132 10; 133 82; 134 7; 135 16; 142 6; 143 9; 145 11; 146 37; 147 160; 148 36; 149 28; 151 5; 156 9; 157 58; 158 13; 159 6; 160 128; 161 2…
GLUCOSE-MEOX 5TMS_1	96749			1876	Library	653.1	988	99.55	99.94	321	99.31	6	21.45	3.75	21.87	100	54 2; 55 6; 58 3; 59 35; 60 2; 61 4; 67 1; 70 1; 72 14; 73 999; 74 85; 75 52; 82 4; 83 10; 86 4; 87 5; 88 3; 89 42; 90 4; 100 11; 101 15; 102 9; 103 107; 104 23; 105 24; 114 7; 115 6; 116 7; 117 90; 118 10; 119 17; 128 3; 129 98; 130 19; 131 24; 132 14; 133 65; 134 10; 135 5; 142 4; 143 12; 145 7; 147 294; 148 47; 149 29; 150 3; 157 86; 158 16; 159 7; 160 203; 161 46; 162 33; 163 15; 172 4; 173 4…
GLUTAMIC ACID,N,O,O-TMS	591			1605	Library	562.2	961	99.56	99.98	348	90.22	12	8.55	10.89	16.18	90	51 3; 52 12; 53 15; 54 6; 55 52; 56 140; 57 27; 58 35; 59 71; 60 20; 61 28; 62 3; 66 1; 67 4; 72 39; 73 999; 74 81; 75 341; 76 18; 77 4; 79 16; 82 7; 83 8; 84 259; 85 15; 86 12; 87 9; 91 3; 93 4; 100 73; 101 20; 102 11; 103 4; 105 6; 112 7; 113 4; 114 25; 115 14; 116 13; 117 15; 119 4; 128 276; 129 56; 130 26; 131 33; 132 45; 133 47; 134 5; 135 2; 140 22; 141 1; 146 25; 147 177; 148 25; 149 36; 1…
GLUTAMIC ACID-13C5,15N-3TMS		16217561	IS	1605	Library	562.1	966	99.18	100	369	92.55	6	11.61	10.03	20.64	87	51 5; 52 22; 53 10; 58 53; 59 112; 60 185; 61 42; 62 3; 63 1; 72 17; 73 999; 74 113; 75 250; 76 23; 77 11; 79 1; 87 26; 88 28; 89 173; 90 4; 101 6; 102 74; 103 77; 104 19; 105 7; 106 1; 115 2; 116 21; 117 15; 118 46; 119 15; 120 1; 128 15; 131 46; 132 420; 133 147; 134 36; 135 12; 145 39; 147 256; 148 51; 149 72; 150 8; 151 4; 160 15; 161 253; 162 24; 163 35; 164 3; 175 1; 176 3; 177 2; 178 2; 19…
GLUTAMINE,N,N,O-TMS_1	718			1763	Library	616.45	994	99.88	99.97	348	99.32	6	25.07	4.27	22.8	96	54 12; 55 14; 56 52; 57 18; 58 19; 59 56; 60 15; 61 28; 66 6; 67 1; 68 3; 70 12; 72 36; 73 999; 74 138; 75 282; 76 22; 77 10; 82 4; 83 43; 84 21; 85 5; 86 11; 87 6; 90 6; 98 10; 99 4; 100 59; 101 14; 102 9; 103 13; 111 1; 112 16; 113 11; 114 48; 115 36; 116 41; 117 16; 118 4; 119 4; 126 16; 127 3; 128 76; 129 22; 130 27; 131 73; 132 24; 133 44; 134 7; 135 4; 139 48; 140 17; 141 4; 142 21; 143 4; …
GLUTAMINE,N,N,O-TMS_2	718			1465	Library	509.5	988	99.77	99.99	230	97.7	7	9.46	22.57	7.89	96	50 1; 51 6; 52 7; 53 9; 54 16; 55 5; 56 51; 57 20; 58 29; 59 125; 60 16; 61 23; 62 1; 66 20; 67 2; 68 3; 69 2; 70 24; 71 3; 72 24; 73 999; 74 99; 75 176; 76 11; 78 2; 80 1; 81 7; 82 8; 83 81; 84 28; 85 6; 86 10; 87 6; 88 3; 93 1; 94 1; 96 2; 97 5; 98 13; 99 6; 100 53; 101 6; 102 1; 103 37; 104 3; 105 3; 107 4; 112 16; 113 10; 114 9; 115 5; 116 2; 117 12; 119 3; 121 1; 124 3; 126 1; 128 8; 129 3; …
GLUTARIC ACID-2TMS	723			1395	Library	481.45	899	98.34	99.61	261	83.37	7	6.76	20.49	14.14	89	51 3; 52 10; 55 473; 58 16; 59 39; 60 12; 61 50; 62 3; 63 3; 66 24; 68 15; 72 89; 73 670; 74 77; 75 470; 76 20; 77 19; 82 8; 85 35; 87 12; 88 15; 97 121; 98 5; 99 1; 100 2; 101 34; 110 9; 111 2; 113 10; 115 20; 116 74; 117 47; 118 5; 119 6; 123 9; 127 1; 128 1; 129 167; 130 30; 131 31; 132 4; 133 88; 134 15; 135 14; 143 8; 145 10; 147 999; 148 143; 149 120; 150 13; 151 5; 158 143; 159 35; 162 5; …
GLYCERIC ACID-3-PHOSPHATE-4TMS	704			1785	Library	623.9	984	99.42	99.62	299	97.08	21	2.52	8.8	14.48	96	55 24; 57 9; 59 80; 60 11; 61 18; 66 3; 67 7; 69 8; 70 7; 72 12; 73 999; 74 50; 75 143; 77 4; 80 3; 82 10; 86 8; 89 59; 90 4; 91 11; 95 11; 96 7; 97 3; 101 89; 102 9; 103 15; 105 3; 114 13; 115 17; 116 25; 117 28; 119 6; 130 4; 131 24; 132 4; 133 77; 134 8; 135 17; 137 5; 142 3; 143 36; 144 5; 145 29; 147 179; 148 10; 150 4; 151 3; 154 12; 156 11; 161 7; 163 4; 169 3; 170 13; 174 3; 179 1; 181 9;…
GLYCERIC ACID-3TMS	732			1315	Library	447.55	927	98.25	99.48	53	96.35	13	2.24	10.62	32.57	88	51 54; 52 87; 53 28; 54 9; 55 115; 56 20; 57 30; 58 62; 59 179; 60 10; 61 66; 65 2; 66 17; 67 6; 68 4; 69 48; 70 8; 72 36; 73 999; 74 69; 75 123; 77 65; 78 60; 79 21; 82 4; 84 28; 85 13; 87 25; 88 18; 89 59; 91 4; 93 12; 99 14; 100 7; 101 136; 102 164; 103 189; 104 15; 105 13; 107 5; 115 32; 116 17; 117 148; 118 17; 119 19; 120 3; 127 6; 129 37; 130 29; 131 42; 133 342; 134 1; 135 34; 142 2; 143 …
GLYCINE,N,N,O-TMS	730			1298	Library	440.15	971	99.09	99.87	276	94.01	8	3.6	24.69	2.56	84	52 2; 53 2; 54 1; 55 17; 56 16; 57 12; 58 20; 59 155; 60 11; 61 9; 66 10; 69 2; 70 12; 71 9; 72 29; 73 999; 74 100; 75 107; 76 3; 77 4; 83 3; 84 6; 85 5; 86 367; 87 37; 88 12; 89 1; 97 1; 98 35; 99 5; 100 196; 101 34; 102 37; 103 17; 104 2; 105 2; 110 3; 113 5; 114 5; 115 4; 116 8; 117 29; 119 6; 128 1; 129 5; 130 34; 131 34; 133 101; 134 11; 135 5; 140 1; 144 7; 145 3; 146 5; 147 230; 148 29; 14…
HEXADECANOIC ACID-13C4-TMS		16213444	IS	2041	Library	702.7	988	99.61	99.97	318	98.95	7	3.78	16.84	4.52	107	53 11; 54 12; 55 105; 56 66; 57 148; 58 158; 59 54; 60 25; 61 68; 62 6; 63 7; 67 21; 68 15; 69 74; 70 54; 71 61; 72 46; 73 999; 74 103; 75 906; 76 67; 77 102; 78 6; 79 9; 81 22; 82 18; 83 55; 84 37; 85 52; 86 21; 87 31; 88 28; 89 38; 90 6; 91 10; 93 6; 95 23; 96 11; 97 33; 98 25; 99 61; 100 21; 101 28; 102 28; 103 23; 104 8; 105 8; 106 26; 109 8; 111 12; 112 7; 113 15; 115 11; 116 6; 117 155; 118…
HEXADECANOIC ACID-TMS	960			2042	Library	702.75	991	99.87	99.98	129	98.56	6	19.15	3.7	22.68	96	50 3; 51 6; 52 6; 53 23; 54 21; 55 340; 56 68; 57 168; 58 37; 59 39; 60 14; 61 81; 62 5; 63 4; 65 5; 66 2; 67 68; 68 15; 69 109; 70 26; 71 43; 72 42; 73 879; 74 97; 75 999; 76 72; 77 68; 78 3; 79 32; 80 4; 81 69; 82 13; 83 71; 84 39; 85 42; 86 12; 87 9; 88 6; 89 27; 90 2; 91 8; 93 19; 95 51; 96 9; 97 45; 98 43; 99 27; 100 3; 101 12; 102 3; 105 26; 107 7; 109 11; 111 16; 112 8; 113 5; 115 7; 116 4…
INOSITOL-6TMS	10239179			2076	Library	712.85	997	99.9	99.99	507	99.18	6	24.17	4.43	32.37	96	53 5; 55 13; 56 3; 57 1; 58 2; 59 19; 61 5; 66 6; 67 3; 71 4; 72 10; 73 999; 74 90; 75 72; 76 6; 77 5; 81 11; 83 4; 84 3; 85 2; 87 5; 89 3; 99 4; 101 9; 102 4; 103 118; 104 12; 105 7; 111 5; 113 4; 115 5; 116 5; 117 10; 119 7; 127 3; 129 116; 130 14; 131 40; 132 5; 133 101; 134 14; 135 9; 143 24; 144 3; 145 3; 147 399; 148 62; 149 41; 150 4; 157 10; 161 9; 175 4; 177 11; 189 13; 190 8; 191 190; 1…
LAMINARIBIOSE-MEOX 8TMS_2	109093			2717	Library	873.4	977	99.77	99.85	160	98.93	10	12.83	6.31	12.7	92	53 6; 54 3; 55 25; 56 2; 57 3; 58 7; 59 35; 61 5; 66 6; 67 10; 69 13; 72 14; 73 999; 74 95; 75 58; 76 5; 77 3; 79 6; 81 9; 82 3; 83 7; 85 3; 87 3; 89 44; 91 3; 100 7; 101 14; 102 10; 103 135; 104 10; 105 18; 109 5; 113 5; 114 4; 115 7; 116 6; 117 38; 118 3; 119 4; 127 3; 128 3; 129 83; 130 16; 131 24; 133 44; 134 4; 142 4; 143 33; 145 5; 147 195; 148 26; 149 20; 155 5; 157 10; 159 2; 160 26; 161 …
LAMINARIBIOSE-MEOX 8TMS_1	109093			2681	Library	865.2	962	99.2	99.97	364	97.59	6	15.56	6.93	24	95	55 10; 59 10; 66 9; 69 35; 70 11; 71 27; 72 8; 73 999; 74 81; 75 55; 81 16; 82 4; 85 15; 87 5; 89 59; 90 5; 97 15; 100 13; 101 16; 102 8; 103 212; 104 20; 105 16; 109 6; 111 6; 113 7; 114 5; 115 8; 116 8; 117 109; 118 11; 119 10; 127 7; 128 3; 129 153; 130 21; 131 27; 132 3; 133 54; 134 8; 141 7; 142 5; 143 42; 144 5; 145 8; 147 299; 148 45; 149 35; 155 25; 156 5; 157 31; 158 6; 159 7; 160 42; 16…
LEUCINE, N,O-TMS	834			1263	Library	423.95	967	99.59	99.12	232	60.04	15	1	23.31	14.67	110	53 2; 54 2; 55 35; 56 8; 57 29; 58 44; 59 125; 60 16; 61 28; 62 4; 63 3; 66 13; 67 2; 68 3; 69 18; 70 27; 71 14; 72 25; 73 959; 74 102; 75 126; 76 12; 77 20; 81 1; 82 4; 83 4; 84 9; 85 7; 86 66; 87 12; 88 1; 89 14; 90 4; 91 4; 93 2; 94 3; 96 7; 97 1; 99 12; 100 84; 101 24; 102 171; 103 69; 104 16; 105 2; 106 3; 107 6; 110 5; 112 1; 113 1; 114 9; 115 40; 116 26; 117 19; 118 5; 119 15; 121 6; 123 4…
MALIC ACID-3TMS	510			1473	Library	512.35	994	99.89	99.96	336	98.97	6	18.81	5.27	33.54	99	53 6; 55 113; 58 8; 59 54; 60 9; 61 18; 62 1; 63 1; 66 11; 67 3; 68 3; 71 7; 72 31; 73 999; 74 90; 75 128; 76 9; 77 6; 85 5; 87 8; 88 1; 89 6; 93 1; 99 7; 101 93; 102 3; 103 10; 104 1; 105 3; 115 18; 116 19; 117 74; 118 9; 119 15; 120 2; 121 1; 127 1; 129 14; 131 38; 132 7; 133 150; 134 23; 135 17; 136 1; 143 34; 144 4; 145 6; 146 1; 147 515; 148 89; 149 72; 150 7; 151 10; 159 3; 161 1; 171 32; 1…
MANNITOL-6TMS	6015			1909	Library	663.25	997	99.91	99.85	307	99.57	7	20.69	3.78	17.9	88	53 2; 55 9; 57 2; 58 6; 59 31; 60 3; 61 4; 66 8; 69 7; 71 1; 72 13; 73 999; 74 85; 75 89; 76 4; 77 3; 83 20; 84 4; 85 6; 87 6; 88 4; 89 30; 97 9; 99 5; 101 21; 102 4; 103 242; 104 21; 105 10; 113 6; 115 6; 116 7; 117 127; 118 12; 119 9; 127 3; 129 129; 130 15; 131 31; 132 3; 133 61; 134 8; 135 5; 143 13; 145 3; 147 387; 148 60; 149 37; 150 3; 155 5; 157 110; 158 14; 159 6; 163 5; 169 4; 175 5; 18…
MYRISTIC ACID-13C3-TMS (1,2,3,-13C3)	NA	NA	IS	1843	Library	642.4	993	99.76	99.97	290	92.82	6	5.71	26.12	7.88	99	53 12; 54 11; 55 128; 56 68; 57 133; 58 130; 59 55; 60 18; 61 74; 62 6; 63 3; 67 15; 68 17; 69 71; 70 51; 71 58; 72 43; 73 999; 74 104; 75 934; 76 71; 77 56; 79 8; 80 4; 81 14; 82 19; 83 34; 84 47; 85 39; 86 18; 87 31; 88 13; 89 37; 90 5; 91 5; 94 3; 95 8; 96 13; 97 18; 98 42; 99 34; 100 29; 101 31; 102 5; 103 14; 104 2; 106 27; 110 5; 111 5; 112 12; 113 10; 114 11; 115 6; 117 15; 118 120; 119 82…
OCTADECADIENOIC ACID, 9,12-(Z,Z)-TMS	4471882			2208	Library	749.35	961	98.55	99.84	338	99.07	7	9.08	4.49	8.72	108	50 9; 51 22; 52 14; 53 90; 54 239; 55 534; 56 55; 57 29; 58 27; 59 50; 60 14; 61 80; 63 35; 65 78; 66 54; 67 689; 68 239; 69 189; 70 96; 71 27; 72 39; 73 808; 74 91; 75 999; 76 71; 77 152; 78 62; 79 306; 80 206; 81 523; 82 241; 83 115; 84 29; 85 27; 87 19; 89 25; 91 106; 92 28; 93 142; 94 133; 95 277; 96 189; 97 85; 98 12; 99 16; 101 10; 104 34; 105 46; 106 28; 107 93; 108 72; 109 127; 110 89; 11…
OCTADECANOIC ACID-TMS	5091			2239	Library	757.4	996	99.84	100	343	99.7	6	22.08	2.16	22.27	98	53 10; 54 13; 55 254; 56 42; 57 117; 58 21; 59 28; 60 10; 61 56; 62 3; 67 64; 68 14; 69 125; 70 19; 71 21; 72 35; 73 832; 74 86; 75 780; 76 57; 77 36; 79 21; 81 80; 82 12; 83 89; 84 33; 85 28; 86 11; 87 10; 88 6; 89 32; 90 4; 91 10; 93 23; 95 76; 96 11; 97 73; 98 57; 99 26; 101 13; 102 3; 103 2; 105 30; 107 13; 109 22; 111 29; 112 13; 113 3; 115 7; 116 53; 117 999; 118 95; 119 40; 121 10; 123 6; …
OCTADECATRIENOIC ACID, 9,12,15-(Z,Z,Z)-TMS	5005853			2215	Library	751.25	983	99.68	99.88	162	99.45	6	11.31	4.72	10.53	99	50 14; 51 31; 52 18; 53 93; 54 35; 55 389; 56 21; 57 32; 58 25; 59 24; 60 15; 61 87; 63 13; 65 82; 66 69; 67 489; 68 63; 69 131; 70 14; 71 8; 72 35; 73 696; 74 86; 75 999; 76 79; 77 235; 78 139; 79 829; 80 306; 81 347; 82 42; 83 74; 84 49; 85 29; 86 11; 89 25; 91 295; 92 60; 93 387; 94 188; 95 330; 96 57; 97 57; 98 32; 99 22; 103 24; 105 127; 106 35; 107 186; 108 223; 109 84; 110 13; 111 23; 112 …
OCTADECENOIC ACID, 9-(E)-TMS	4445877			2219	Library	752.3	976	99.52	99.55	339	96.94	12	2.95	10.48	4.77	107	51 9; 52 13; 53 53; 54 97; 55 512; 56 77; 57 54; 58 10; 59 42; 60 18; 61 83; 63 12; 65 9; 66 7; 67 204; 68 73; 69 231; 70 50; 71 48; 72 40; 73 759; 74 110; 75 999; 76 85; 77 63; 79 62; 80 6; 81 199; 82 97; 83 151; 84 215; 85 34; 86 13; 87 9; 89 35; 91 35; 92 5; 93 52; 94 24; 95 153; 96 235; 97 142; 98 169; 99 33; 101 12; 105 36; 107 37; 108 25; 109 76; 110 75; 111 54; 112 29; 116 45; 117 686; 118…
OCTADECENOIC ACID,-9-(Z)-TMS	4445877			2213	Library	750.65	955	98.92	99.31	339	97.45	13	2.37	10.44	4.1	107	50 17; 51 18; 52 17; 53 57; 54 77; 55 565; 56 118; 57 48; 58 34; 59 31; 60 19; 61 95; 62 9; 65 19; 66 13; 67 151; 68 68; 69 298; 70 43; 71 53; 72 44; 73 801; 74 99; 75 999; 76 80; 77 43; 78 2; 79 87; 80 19; 81 215; 82 76; 83 166; 84 229; 85 49; 86 31; 89 23; 91 33; 92 10; 93 57; 94 18; 95 113; 96 230; 97 148; 98 171; 99 28; 100 14; 101 11; 102 10; 103 13; 105 26; 107 30; 108 19; 109 66; 110 72; 1…
O-PHOSPHOETANOLAMINE, N,N,O,O-TMS	990			1770	Library	618.85	916	98.04	99.75	316	93.53	9	5.88	14.81	10.78	92	55 11; 56 65; 57 32; 59 286; 60 14; 63 5; 69 22; 70 18; 72 22; 73 999; 74 25; 75 34; 84 18; 86 91; 87 2; 89 34; 98 2; 99 10; 100 249; 101 33; 102 5; 114 108; 115 69; 116 16; 119 2; 121 1; 127 1; 129 5; 130 25; 133 43; 134 3; 135 14; 137 3; 141 1; 145 7; 151 2; 161 3; 165 1; 170 2; 172 121; 173 17; 174 116; 175 14; 176 7; 177 1; 179 1; 181 5; 187 11; 188 70; 189 19; 190 5; 191 11; 192 2; 193 2; 19…
PHENYLALANINE,N,O-TMS	969			1623	Library	568.6	926	97.66	99.26	266	94.47	10	6.78	17.36	8.86	58	55 61; 56 26; 58 51; 59 95; 60 21; 61 3; 65 55; 66 6; 68 2; 71 2; 72 5; 73 999; 74 133; 75 237; 77 1; 83 6; 85 27; 86 21; 91 108; 92 11; 99 9; 100 320; 101 36; 102 4; 106 4; 113 8; 118 2; 119 12; 120 70; 121 13; 125 2; 127 7; 130 54; 131 31; 132 33; 133 7; 141 2; 146 51; 147 255; 148 39; 149 5; 160 14; 162 2; 163 6; 169 4; 176 8; 177 13; 178 1; 192 358; 193 40; 194 12; 197 1; 204 2; 218 489; 219 …
PROLINE,N,O-TMS	594			1292	Library	437.55	840	97.29	99.47	216	56.59	8	3.18	29.88	22.63	82	55 4; 56 13; 59 28; 66 12; 68 33; 69 46; 70 138; 72 51; 73 802; 74 137; 75 228; 77 2; 79 2; 82 3; 83 2; 84 7; 85 8; 86 36; 87 1; 88 2; 89 14; 93 1; 95 1; 96 2; 97 3; 98 42; 99 14; 100 47; 101 10; 102 174; 103 43; 104 17; 110 32; 113 8; 114 21; 115 59; 116 13; 123 1; 124 2; 126 3; 127 2; 128 10; 129 3; 130 21; 131 22; 133 12; 140 6; 141 6; 142 999; 143 132; 144 39; 145 80; 146 37; 147 93; 154 47; …
PROLINE-13C5-2TMS		71751801	IS	1292	Library	437.25	988	99.87	99.99	221	98.15	6	31.22	9.97	26.5	69	51 7; 52 2; 53 1; 55 8; 56 4; 57 17; 58 21; 59 60; 60 8; 61 10; 65 1; 66 47; 67 4; 70 4; 71 14; 72 31; 73 677; 74 127; 75 80; 76 4; 77 2; 80 13; 84 1; 85 12; 86 5; 87 12; 88 5; 99 2; 100 4; 101 22; 102 8; 103 11; 104 10; 105 3; 108 2; 109 1; 113 1; 115 8; 116 3; 117 18; 118 4; 119 3; 128 2; 129 1; 131 16; 132 7; 133 18; 134 2; 135 1; 142 18; 143 3; 144 9; 145 26; 146 999; 147 156; 148 55; 149 7; …
PUTRESCINE,N,N,N,N-TMS	13837702			1732	Library	606.2	970	99.76	99.27	361	99.61	19	2.51	8.36	4.42	89	56 12; 57 17; 58 23; 59 234; 60 11; 61 8; 68 2; 70 3; 72 21; 73 999; 74 105; 75 44; 83 3; 85 21; 86 258; 87 24; 88 10; 98 11; 99 67; 100 115; 101 10; 102 5; 110 8; 112 11; 113 8; 114 30; 115 17; 116 27; 117 4; 118 4; 119 2; 125 1; 126 37; 127 13; 128 27; 129 22; 130 75; 131 28; 132 14; 133 6; 140 13; 141 11; 142 48; 143 9; 144 10; 146 37; 147 10; 148 4; 155 5; 156 7; 157 10; 158 12; 159 5; 160 6;…
PUTRESCINE-D4-4TMS		12246166	IS	1730	Library	605.6	813	98.08	99.93	364	99.75	20	1.42	21.25	20.21	90	56 2; 58 17; 59 29; 60 5; 61 2; 67 14; 69 16; 70 30; 71 42; 72 22; 73 176; 74 6; 76 18; 81 5; 82 3; 84 12; 86 137; 97 9; 100 11; 101 27; 104 2; 109 2; 111 2; 112 7; 115 4; 116 36; 127 14; 128 4; 129 83; 130 72; 131 48; 135 5; 140 7; 141 15; 142 9; 143 15; 144 19; 146 26; 147 32; 150 3; 157 23; 158 15; 159 6; 160 2; 161 12; 162 2; 169 8; 170 3; 171 9; 172 6; 174 999; 175 56; 182 4; 184 3; 185 3; 1…
SALICYLIC ACID-D4-2TMS	24532633		IS	1504	Library	524.7	990	99.69	100	274	99.09	6	21.3	7.87	21.87	97	52 6; 53 6; 54 7; 55 1; 56 1; 58 3; 59 12; 60 2; 61 7; 62 3; 66 12; 67 9; 68 22; 69 6; 71 1; 72 8; 73 999; 74 88; 75 59; 76 14; 77 5; 78 5; 79 1; 80 15; 81 16; 84 5; 87 13; 91 7; 92 8; 93 12; 94 32; 95 119; 96 30; 97 7; 98 7; 99 4; 103 10; 105 8; 106 5; 107 7; 108 7; 109 13; 115 9; 118 5; 119 13; 123 6; 124 13; 125 9; 127 5; 128 17; 131 13; 133 49; 134 10; 135 8; 137 6; 138 16; 139 150; 140 23; 1…
SHIKIMIC ACID-4TMS	8412			1786	Library	624.25	943	99.56	99.45	372	95.56	11	7.85	16.06	11.42	104	53 14; 54 3; 55 32; 58 5; 59 6; 60 6; 65 14; 66 24; 73 999; 74 34; 75 78; 76 32; 77 39; 81 5; 83 3; 84 4; 85 4; 87 4; 91 11; 93 25; 95 3; 97 9; 99 6; 101 20; 103 21; 104 3; 105 9; 107 7; 109 5; 111 9; 115 13; 116 15; 117 14; 118 4; 119 9; 121 7; 123 5; 125 7; 131 26; 132 4; 133 51; 134 12; 135 14; 137 2; 139 5; 141 13; 147 254; 148 37; 149 40; 150 6; 151 15; 152 9; 153 4; 156 3; 165 3; 166 1; 167…
STIGMASTEROL-TMS	4444352			3302	Library	1045.7	989	99.75	99.54	185	98.71	12	7.77	2.46	11.88	116	51 28; 53 62; 54 6; 55 975; 56 48; 57 310; 58 37; 59 45; 60 22; 61 40; 63 13; 65 38; 66 13; 67 271; 68 23; 69 594; 70 48; 71 106; 72 11; 73 681; 74 90; 75 461; 76 37; 77 147; 78 30; 79 292; 80 29; 81 504; 82 49; 83 999; 84 90; 85 52; 89 28; 91 253; 92 41; 93 253; 94 49; 95 201; 96 57; 97 155; 98 15; 99 17; 101 24; 103 23; 104 14; 105 223; 106 34; 107 179; 108 34; 109 109; 110 21; 111 23; 115 34; …
SUCCINIC ACID-D4-2TMS		12998487	IS	1302	Library	441.8	995	99.88	99.91	267	99.84	6	31.34	2.51	26.33	75	50 1; 51 4; 52 6; 53 5; 54 1; 55 1; 56 18; 57 41; 58 154; 59 48; 60 18; 61 13; 62 30; 63 6; 64 1; 66 24; 67 2; 70 4; 71 5; 72 26; 73 561; 74 82; 75 41; 76 235; 77 25; 78 11; 79 2; 84 3; 86 1; 87 4; 88 8; 89 4; 90 17; 91 3; 93 1; 100 3; 101 2; 102 3; 103 13; 104 3; 105 5; 106 1; 115 8; 116 6; 117 17; 118 30; 119 9; 120 2; 131 20; 132 54; 133 40; 134 15; 135 5; 136 2; 146 5; 147 999; 148 182; 149 1…
SUCROSE-13C12-8TMS		162233994	IS	2607	Library	848.5	984	99.77	99.99	444	91.82	8	6.84	11.63	24.22	95	58 26; 59 13; 61 1; 71 5; 72 12; 73 999; 74 81; 75 72; 76 2; 77 1; 85 5; 86 23; 87 9; 90 11; 102 4; 104 195; 105 16; 106 7; 114 3; 115 14; 116 5; 118 10; 119 42; 120 3; 131 16; 132 145; 133 54; 134 11; 135 4; 144 5; 145 7; 146 25; 147 189; 148 34; 149 23; 158 3; 160 21; 161 26; 162 3; 169 8; 173 8; 174 132; 175 13; 176 10; 177 4; 178 4; 189 3; 190 3; 191 26; 192 42; 193 8; 205 5; 206 27; 207 18; …
SUCROSE-8TMS	5768			2608	Library	848.65	967	99.13	99.97	437	97.04	6	11.46	8.74	17.62	81	55 33; 57 11; 59 12; 67 6; 69 47; 71 25; 72 9; 73 999; 74 67; 75 68; 81 27; 83 13; 85 36; 89 3; 97 6; 99 12; 101 5; 102 2; 103 247; 105 5; 109 16; 111 6; 113 18; 115 2; 117 44; 127 10; 129 179; 130 20; 131 33; 133 29; 139 6; 141 12; 142 7; 143 29; 145 7; 147 235; 148 33; 149 27; 153 7; 155 30; 157 37; 169 204; 170 29; 171 15; 183 11; 189 29; 190 6; 191 51; 192 8; 203 10; 205 11; 215 8; 217 295; 2…
THREONINE,N,O,O-TMS	200			1371	Library	471.25	851	96.21	99.67	320	94.37	9	11.9	8.05	18.23	104	55 24; 56 12; 57 385; 58 88; 59 81; 60 28; 61 34; 62 4; 66 12; 67 6; 69 53; 73 999; 74 72; 76 36; 77 11; 78 10; 79 12; 80 6; 81 5; 84 89; 85 8; 86 16; 87 50; 88 12; 89 14; 93 4; 94 4; 100 75; 101 202; 102 9; 105 7; 106 3; 107 3; 108 4; 112 7; 114 23; 115 17; 116 48; 117 171; 118 23; 119 11; 120 9; 126 3; 127 3; 128 56; 129 58; 131 30; 132 26; 133 35; 134 4; 135 12; 139 4; 140 17; 142 4; 143 12; 1…
TREHALOSE-8TMS	7149			2719	Library	873.75	988	99.6	99.93	331	96.53	9	6.89	13.02	5.33	86	53 9; 54 7; 55 15; 56 13; 57 2; 58 6; 59 19; 61 6; 69 18; 71 3; 72 15; 73 999; 74 135; 75 74; 76 11; 77 12; 81 34; 87 6; 89 7; 97 11; 99 19; 101 7; 103 183; 104 19; 105 5; 109 16; 111 5; 113 16; 115 6; 116 15; 117 66; 118 7; 119 6; 129 151; 130 20; 131 32; 133 55; 134 6; 142 5; 143 28; 145 5; 147 256; 148 40; 149 30; 153 5; 155 41; 156 5; 157 19; 169 170; 170 25; 171 12; 173 6; 183 10; 189 41; 19…
TRYPTOPHAN,N,N,O-TMS	1116			2212	Library	750.5	867	99.02	99.64	202	76.26	12	0.47	17.45	0.64	78	54 28; 59 3; 61 4; 63 6; 64 3; 67 7; 68 16; 73 999; 74 95; 75 72; 76 10; 79 23; 80 18; 81 18; 84 95; 87 8; 96 45; 97 8; 98 59; 100 28; 101 10; 102 8; 104 3; 106 4; 107 6; 108 19; 110 10; 115 14; 116 22; 117 86; 118 10; 119 6; 121 3; 122 4; 123 17; 128 34; 130 32; 131 22; 134 1; 137 5; 138 5; 142 4; 144 38; 145 2; 146 2; 147 10; 148 3; 152 4; 155 4; 156 9; 158 5; 159 4; 160 4; 161 3; 170 4; 172 3;…
VALINE,N,O-TMS	1148			1207	Library	398.15	897	97.92	99.35	246	98.81	18	5.61	13.7	4.84	93	54 17; 55 16; 56 41; 57 15; 58 89; 59 39; 60 32; 61 18; 62 5; 64 2; 66 6; 70 74; 71 60; 72 78; 73 999; 74 214; 75 65; 76 27; 77 47; 79 2; 82 7; 83 14; 84 5; 85 33; 87 2; 88 15; 89 2; 97 7; 99 2; 100 270; 101 39; 103 60; 105 12; 107 1; 112 26; 113 1; 114 58; 115 14; 117 41; 118 20; 126 2; 128 40; 129 48; 130 25; 133 94; 134 27; 136 2; 142 27; 143 28; 144 827; 145 138; 146 66; 147 128; 148 25; 149 …
ISOLEUCINE, N,O-TMS	769			1284	Library Remodelled	433.85	871	96.22	98.39	232	93.46	3	9.4	22.98	13.74	83	50 3; 51 11; 53 1; 54 3; 55 3; 57 9; 59 42; 60 1; 61 6; 67 3; 68 4; 69 49; 70 20; 71 3; 72 4; 73 999; 74 78; 75 85; 78 17; 82 9; 84 6; 85 7; 86 103; 87 8; 89 6; 90 5; 91 5; 98 7; 99 4; 100 132; 101 15; 102 52; 103 25; 104 2; 105 4; 106 21; 107 6; 109 3; 110 13; 113 2; 114 17; 115 24; 116 5; 117 5; 119 5; 121 5; 123 3; 128 10; 129 8; 130 41; 131 16; 132 6; 133 27; 135 2; 136 29; 137 14; 142 57; 14…
SERINE,N,O,O-TMS	597			1347	Library	461.1	898	97.62	99.61	308	96.56	3	23.36	8.73	24.49	89	50 13; 52 31; 53 6; 54 1; 55 15; 56 16; 58 86; 59 123; 60 9; 61 8; 62 1; 66 10; 67 2; 68 1; 69 50; 70 17; 71 6; 72 27; 73 999; 74 76; 77 22; 78 14; 79 11; 85 2; 86 41; 87 8; 88 8; 89 12; 90 1; 91 1; 98 3; 99 1; 100 205; 101 44; 102 15; 103 11; 104 1; 105 5; 107 1; 109 2; 113 3; 114 33; 115 14; 117 27; 118 4; 119 8; 127 6; 130 16; 131 18; 133 26; 134 13; 135 4; 142 2; 146 2; 147 97; 148 20; 149 12…
Phosphoric acid (3TMS)	979			1263	Library	423.85	973	95.37	99.82	317	92.7	3	18.05	14.3	16.27	92	55 1; 57 6; 58 2; 59 14; 60 1; 61 15; 70 1; 71 4; 72 12; 73 707; 74 62; 75 67; 76 3; 77 12; 85 2; 87 4; 89 8; 91 6; 103 35; 104 7; 105 20; 107 11; 115 45; 116 6; 117 18; 119 34; 120 5; 121 24; 123 10; 131 35; 132 7; 133 230; 134 33; 135 80; 136 9; 137 39; 145 3; 147 82; 148 12; 149 10; 151 41; 152 4; 153 5; 158 14; 163 8; 165 17; 167 14; 177 12; 178 4; 179 13; 181 43; 182 7; 183 14; 189 23; 190 5…
